# Supplementary material for: Surface-Dependent Osteoblasts Response to TiO2 Nanotubes of Different Crystallinity
Source: Nanomaterials (Basel). 2020 Feb 13;10(2):320. doi: 10.3390/nano10020320 (PMC7075131; doi:10.3390/nano10020320)
Supplement: Supplementary file 1 [file nanomaterials-10-00320-s001.zip]

Archive with 4 entries (4 files):
- FigureS1.tif
- FigureS2.tif
- FigureS3.tif
- FigureS4.tif
